# Supplementary material for: Parallel functional differentiation of an invasive annual plant on two continents
Source: AoB Plants. 2019 Mar 7;11(2):plz010. doi: 10.1093/aobpla/plz010 (PMC6479022; doi:10.1093/aobpla/plz010)
Supplement: Supplementary_Dataset_S1 [file plz010_suppl_supplementary_dataset_s1.xlsx]

## Sheet: Sheet1
field_family_ID	Site	region	days_to_flower_mean	stem_length_mean	SLA_mean	leaf_area_mean	d2f_plast_water	sl_plast_water	SLA_plast_water	area_plast_water	d2f_plast_nut	sl_plast_nut	SLA_plast_nut	area_plast_nut
Al10	Alcohuaz	Chile	96.625	6.4375	NA	NA	0.153005	0.349057	0.019463	0.543394	0.129213	0.896104	NA	NA
Al13	Alcohuaz	Chile	90.5	6.175	17.4654	327.031	0.162921	0.625	0.511228	0.0868475	0.0545455	0.540773	0.312683	0.746474
Al14	Alcohuaz	Chile	91.75	5.275	16.4373	262.039	0.0909091	0.710843	0.0319244	0.289885	0.0446927	0.802281	0.168164	0.327351
Al15	Alcohuaz	Chile	95.75	4.67917	19.9027	322.861	0.164835	0.328358	0.273313	0.463266	0.043956	0.706897	0.436391	0.823403
Al17	Alcohuaz	Chile	95.375	5.85	21.4081	385.296	0.160221	0.76699	0.441729	0.612278	0.0552486	0.89644	0.185239	0.627774
Al18	Alcohuaz	Chile	72.125	13.5625	NA	NA	0.0212766	0.68705	0.158882	0.410836	0.0694444	0.791946	NA	NA
Al2	Alcohuaz	Chile	70.5	12.35	16.972	287.525	0.056338	0.860697	0.111424	0.393152	0.229508	0.767442	0.992542	0.52258
Al20	Alcohuaz	Chile	67.75	20.9	27.6319	243.294	0.0763359	0.812292	0.426961	0.682456	0.104575	0.138132	0.372767	0.543235
Al6	Alcohuaz	Chile	98	4.3625	NA	NA	0.237838	0.104651	0.0665449	0.461681	0.0555556	0.707692	NA	NA
Al7	Alcohuaz	Chile	94.4583	2.72083	22.2243	416.884	0.190037	0.88189	0.304311	0.581669	0.195122	0.602273	0.140303	0.777002
Calc1	Calcareous	California	101.5	2.875	16.7959	308.705	0.168367	0.4	0.672463	0.0710305	0.0368421	0.771429	0.42958	0.475965
Calc16	Calcareous	California	107.75	3.1375	19.7295	260.258	0.32	0.298701	0.255879	0.543826	0.151351	0.762887	0.467899	0.569516
Calc18	Calcareous	California	106.5	3.9625	18.6318	354.123	0.21256	0.883978	0.147401	0.588618	0.03	0.678161	0.428984	0.606018
Calc19	Calcareous	California	106.375	3.5375	17.0915	314.01	0.322917	0.593407	0.623192	0.18242	0.142857	0.807692	0.799576	0.365961
Calc2	Calcareous	California	100.375	4.025	18.1256	291.187	0.154255	0.171875	0.165284	0.0397375	0.0621762	0.633333	0.114121	0.565614
Calc4	Calcareous	California	112.375	2.4125	18.2215	273.778	0.421569	0.573529	0.138018	0.56645	0.0663265	0.647887	0.589453	0.449106
Calc5	Calcareous	California	106	3.6	15.3166	313.153	0.15	0.339806	0.194289	0.533211	0.100503	0.728261	0.594334	0.356695
Calc7	Calcareous	California	101.25	3.0125	12.0319	230.365	0.20202	0.909091	0.0570293	0.430369	0.0315789	0.760684	0.593126	0.539567
Calc8	Calcareous	California	109	1.4125	15.1907	311.432	0.237864	0.4375	0.0341549	0.662448	0.0969388	0.764706	0.201947	0.57598
Calc9	Calcareous	California	101.125	3.325	22.2278	393.801	0.197917	0.758621	0.498396	0.670097	0.0695187	0.613636	0.522948	0.764027
Camp10	Las Campanas	Chile	96.125	3.675	18.7497	279.519	0.203297	0.361111	0.0327856	0.608201	0.010929	0.864516	0.0388501	0.413893
Camp12	Las Campanas	Chile	101.5	1.9	21.2334	278.752	0.282609	0.898734	0.291668	0.171706	0.0962567	0.586957	0.287801	0.421923
Camp14	Las Campanas	Chile	96.5	3.325	22.4746	288.097	0.186813	0.361111	1.17192	0.117266	0.0326087	0.816	0.101845	0.424323
Camp16	Las Campanas	Chile	97.5	3.16667	16.4261	304.444	NA	NA	NA	NA	0.0833333	0.794521	0.555456	0.796852
Camp17	Las Campanas	Chile	101.75	5.1	27.8262	368.832	0.248677	0.207921	0.319518	0.598552	0.0691489	0.885542	0.398529	0.581646
Camp18	Las Campanas	Chile	100.25	2.85	NA	NA	0.119792	0.102564	0.204529	0.391482	0.0789474	0.850746	NA	NA
Camp2	Las Campanas	Chile	114.042	1.75833	23.2549	372.653	0.226006	0.0636364	0.248686	0.651334	0.165	0.452381	0.157163	0.678693
Camp4	Las Campanas	Chile	110.625	2.7875	21.7348	312.676	0.178744	2.69231	0.151727	0.395235	0.191919	0.888889	0.0905345	0.380241
Camp7	Las Campanas	Chile	107.375	2.575	21.3986	360.381	0.222772	0.52381	0.0406887	0.402433	0.180851	0.863636	0.212768	0.701336
Camp8	Las Campanas	Chile	108.625	1.225	19.2208	224.604	0.122642	0.0322581	0.475854	0.231053	0.126904	0.52	0.149199	0.584492
CB1	Carrizal Bajo	Chile	72	11.375	NA	NA	0.0694444	0.298969	0.067939	0.489805	0.0694444	0.844622	NA	NA
CB10	Carrizal Bajo	Chile	74.0833	9.54167	24.0564	305.278	0.122172	0.684982	0.241063	0.57416	0.0895522	0.865801	0.487792	0.787392
CB14	Carrizal Bajo	Chile	69.25	11.1	22.3006	315.396	0	0.660944	0.132839	0.543166	0.1875	0.879377	0.0763882	0.568182
CB17	Carrizal Bajo	Chile	71.8333	NA	NA	NA	0.058296	0.713483	0.678881	0.739781	0.2	NA	NA	NA
CB18	Carrizal Bajo	Chile	74	7.9875	23.5577	254.008	0.0878378	0.829167	0.832105	0.169001	0.0347222	0.495798	0.6281	0.674013
CB19	Carrizal Bajo	Chile	76.5	9.325	24.4679	303.657	0.163121	0.891697	0.444475	0.751507	0.00649351	0.819892	0.156201	0.491224
CB4	Carrizal Bajo	Chile	73.8333	5.39583	26.7751	234.981	0.0714286	0.776675	0.0515867	0.698287	0.0208333	3.72222	0.013765	0.422179
CB6	Carrizal Bajo	Chile	71.25	9.8875	24.1664	303.611	0.0533333	0.711111	0.4248	0.302285	0.138462	0.870707	1.56846	0.228199
CB9	Carrizal Bajo	Chile	73.25	7.4	25.7703	256.858	0.135135	0.231884	0.0982897	0.774835	0.0930233	0.531646	0.817053	0.335943
CG11	Cerro Grande	Chile	96.375	5.5125	18.3974	453.291	0.0518135	0.0833333	0.186198	0.535978	0.0380435	0.826484	0.365803	0.82015
CG12	Cerro Grande	Chile	96.25	5.175	22.6342	326.369	0.204301	0.5	0.329692	0.71581	0.0338983	0.818182	0.340342	0.570239
CG16	Cerro Grande	Chile	95.0833	3.99583	21.6451	321.484	0.104693	0.302817	0.165474	0.301471	0.043956	0.830882	0.236178	0.308869
CG17	Cerro Grande	Chile	103.875	4.3	18.1756	465.253	0.221053	0.526786	0.130326	0.142529	0.119171	0.590551	0.152736	0.693637
CG18	Cerro Grande	Chile	93.25	3.8875	20.8706	299.286	0.0773481	0.646341	0.460035	0.0758269	0.102273	0.816568	0.119627	0.583921
CG2	Cerro Grande	Chile	97.5	2.75	24.9847	258.638	0.110526	0.53012	0.560671	0.803659	0.0710383	0.6	0.422895	0.616628
CG3	Cerro Grande	Chile	92.5	6.95	17.8725	327.699	0.0549451	0.534653	0.310982	0.578244	0.010989	0.879121	0.547856	0.273377
CG6	Cerro Grande	Chile	104.125	4.675	17.9616	301.663	0.3	0.159091	0.049522	0.345437	0.0625	0.707317	0.384008	0.609742
CG8	Cerro Grande	Chile	100.75	3.8875	21.071	390.738	0.243243	0.792793	0.381313	0.694996	0.0797872	0.54918	0.310274	0.609086
CG9	Cerro Grande	Chile	99.5	8.1375	18.6717	376.094	0.157609	0.0984848	0.41753	0.699826	0.111111	0.930481	0.426552	0.871414
FJ10	Fray Jorge	Chile	97.75	5.5625	17.0084	219.956	0.210811	0.633094	0.0975282	0.33798	0.0955056	0.819444	0.707637	0.219913
FJ12	Fray Jorge	Chile	103.222	3.58333	12.9383	149.957	0.384191	0.326923	0.0362053	0.386597	NA	NA	NA	NA
FJ13	Fray Jorge	Chile	101.5	3.5375	22.8996	285.702	0.226804	0.381579	0.0151499	0.416241	0.0879121	0.769231	0.3509	0.705497
FJ14	Fray Jorge	Chile	97	5.9625	15.5072	262.57	0.164835	0.811881	0.0147468	0.581412	0.0989011	0.690608	0.0388912	0.192024
FJ15	Fray Jorge	Chile	112.278	3.74444	28.6238	227.958	0.376289	0.558559	0.137362	0.506361	NA	NA	NA	NA
FJ2	Fray Jorge	Chile	98.875	4.0875	28.4638	320.878	0.078125	0.264706	0.159007	0.403912	0.0851064	0.809524	0.338774	0.539486
FJ3	Fray Jorge	Chile	93.875	NA	16.9556	273.262	0.131429	0.268519	0.322368	0.710585	0.0105263	NA	0.565064	0.770284
FJ5	Fray Jorge	Chile	97.625	3.5875	18.111	325.862	0.179894	0.244898	0.339845	0.578169	0.0274725	0.751553	0.504588	0.765785
FJ6	Fray Jorge	Chile	100.25	NA	19.896	308.938	0.229508	0.513043	0.393531	0.272543	0.0957447	NA	0.0498869	0.456745
FJ9	Fray Jorge	Chile	102.75	4.8125	18.9829	314.497	0.208333	0.142857	0.361148	0.372658	0.0947368	0.848361	0.442245	0.682207
Il1	Illapel	Chile	90.125	5.85	15.9432	272.398	0.0847458	0.745455	0.180538	0.389707	0.0952381	0.907285	0.222238	0.669763
Il10	Illapel	Chile	98.0417	4.05	23.291	182.865	0.118467	0.433962	0.531129	0.51332	0.105556	0.661017	1.46062	0.710861
Il12	Illapel	Chile	95.5	5.025	19.1854	255.74	0.159341	0.523256	0.396279	0.488097	0.0497238	0.854167	0.434799	0.605363
Il14	Illapel	Chile	95.875	3.2875	18.1392	270.915	0.135135	0.740157	0.56299	0.631589	0.043956	0.224138	0.278639	0.625257
Il15	Illapel	Chile	95.375	5.2625	20.2249	396.373	0.208791	0.810219	0.266585	0.577384	0.111111	0.794393	0.54832	0.792119
Il17	Illapel	Chile	93	3.125	22.057	273.673	0.137725	0.454545	0.19729	0.611241	0.0918919	0.745763	0.0122753	0.6655
Il19	Illapel	Chile	92.625	5.3625	16.3612	254.293	0.0718232	0.581395	0.11017	0.396139	0.0795455	0.782178	0.587513	0.327049
Il2	Illapel	Chile	97.375	4.8375	21.6803	285.98	0.112903	0.553398	0.0444949	0.420924	0.120879	0.833333	0.342897	0.570565
Il20	Illapel	Chile	95.875	4.75	22.5387	282.524	0.260116	0.227273	0.0975476	0.459929	0.100559	0.806452	0.041267	0.466251
Il4	Illapel	Chile	99	4.0625	22.0155	325.755	0.0273224	0.315217	0.448886	0.623153	0.177489	0.70229	0.00589159	0.58217
Kny1	Kearney	California	97.75	4.0375	NA	NA	0.0505051	0.573171	0.77872	0.268073	0.0434783	0.842697	NA	NA
Kny12	Kearney	California	106.875	2.2375	23.7149	339.695	0.430851	0.877551	0.0455102	0.443613	0.139785	0.431818	0.507256	0.65489
Kny13	Kearney	California	101.25	2.1875	18.0698	248.336	0.244681	0.0576923	0.16128	0.604906	0.0103627	0.553191	0.274162	0.409681
Kny17	Kearney	California	93.375	4.0875	20.8652	278.936	0.0833333	0.584615	0.334261	0.654582	0.0898876	0.836634	0.285649	0.214457
Kny20	Kearney	California	94.75	4.15	NA	NA	0.158192	0.461538	0.175069	0.610239	0.0659341	0.87234	NA	NA
Kny3	Kearney	California	97.5	3.975	22.0058	373.098	0.139037	0.834783	0.243585	0.389355	0.0994475	0.676259	0.0872709	0.697337
Kny4	Kearney	California	103.25	2.475	21.6371	268.883	0.13089	0.793103	0.0279802	0.258713	0.104072	0.590909	1.40754	0.271858
Kny6	Kearney	California	100.625	2.7625	22.392	337.675	0.298343	0.269231	0.022192	0.512475	0.0691489	0.407407	0.241337	0.679364
Kny8	Kearney	California	93.75	3.5375	20.8652	260.741	0.158192	0.782609	0.0228563	0.479384	0.0674157	0.733333	0.873913	0.0677961
Kny9	Kearney	California	97.625	2.125	18.8431	281.014	0.206522	0.818182	0.136871	0.484126	0.106742	0.216216	0.183804	0.825101
Lind1	Lindcove	California	105.125	9.6875	15.3534	390.811	0.396825	0.934211	0.435034	0.235681	0.0208333	0.633333	0.030081	0.556485
Lind10	Lindcove	California	101.125	8.3375	16.4855	339.432	0.281915	0.566327	0.178467	0.339374	0.0208333	0.695946	0.341033	0.716579
Lind12	Lindcove	California	105.25	2.525	20.6427	561.196	0.274112	0.461538	0.378104	0.631506	0.0846561	0.8	0.494034	0.765712
Lind17	Lindcove	California	97.875	3.0125	20.2729	311.984	0.0618557	0.662338	0.47677	0.537972	0.0815217	0.722222	0.338184	0.424913
Lind18	Lindcove	California	99.875	1.9375	23.565	486.49	0.181319	0.5	0.342459	0.516261	0.172973	0.87395	0.156373	0.597629
Lind19	Lindcove	California	102.625	NA	16.164	282.046	0.0959596	0.117647	0.212891	0.418893	0.0714286	NA	0.26697	0.382743
Lind3	Lindcove	California	105.875	2.5125	16.5643	315.81	0.25	0.140351	0.417379	0.779732	0.0927835	0.716216	0.304228	0.00323545
Lind5	Lindcove	California	84.25	8.1	20.3309	356.912	0.263473	0.76875	0.0930035	0.556321	0.102564	0.633333	0.202009	0.0423398
Lind6	Lindcove	California	99.125	4.1	19.8716	449.182	0.142105	0.258065	0.259671	0.557007	0.0315789	0.825	0.687455	0.77188
Lind9	Lindcove	California	103.25	3.6	14.9031	375.083	0.253968	0.288136	0.137129	0.515159	0.12766	0.859756	0.154495	0.626432
McL S10	McL seep	California	101.75	4.25	12.0608	236.418	0.210526	0.564286	0.548747	0.424111	0.0846561	0.61	0.131249	0.5533
McL S11	McL seep	California	102.375	4.2375	18.4971	307.438	0.0190476	1.14e-16	0.17962	0.678768	0.0572917	0.72028	0.443029	0.344676
McL S12	McL seep	California	108.375	NA	13.5564	260.018	0.292308	NA	0.0805313	0.367063	0.210526	0.730769	0.193498	0.768563
McL S13	McL seep	California	102.5	5.54583	13.4948	225.786	0.297872	0.609694	0.181463	0.668428	0.179775	0.728155	0.313332	0.244325
McL S14	McL seep	California	104.583	3.4	16.698	354.154	0.320205	0.54321	0.205668	0.457303	0.115385	0.649123	0.481291	0.856095
McL S15	McL seep	California	102.375	4.375	31.12	538.822	0.183246	0.383178	0.0586963	0.687556	0.0829016	0.744681	0.0997619	0.397616
McL S2	McL seep	California	107.875	3.575	14.0008	263.587	0.177885	0.477273	0.716197	0.155095	0.124352	0.464646	0.350441	0.201769
McL S3	McL seep	California	100.25	4.425	20.447	224.338	0.134021	0.61	1.49462	0.136864	0.179775	0.735294	0.148275	0.930035
McL S8	McL seep	California	108.25	4.6375	16.5621	344.371	0.306122	0.673203	0.438141	0.330927	0.07	0.634146	0.356917	0.682624
McL S9	McL seep	California	101.125	5.1125	14.4002	279.147	0.270833	0.645669	0.0981019	0.383468	0.00534759	0.746032	0.158648	0.409867
Motte1	Motte	California	80.25	8.975	21.7175	325.311	0.165563	0.636364	0.195852	0.359285	0.0322581	0.864476	0.293424	0.685494
Motte11	Motte	California	80.875	8.4	21.4312	207.836	0.0774194	0.888298	0.269743	0.329393	0.030303	0.845387	0.226602	0.0109765
Motte12	Motte	California	77.125	10.35	19.5332	238.442	0.0131579	0.669565	0.0303884	0.267106	0.00641026	0.751196	0.230435	0.516382
Motte2	Motte	California	78.6667	6.4	21.4885	186.557	0.0784314	0.766129	0.24518	0.48199	NA	NA	NA	NA
Motte3	Motte	California	80.5	5.775	18.3773	226.879	0.025	0.716981	0.0371096	0.509452	0.0606061	0.814545	0.187734	0.532685
Motte4	Motte	California	82.5	8.3375	21.5775	262.142	0.0350877	0.692308	0.248932	0.360488	0.25	0.81383	0.0972459	0.630592
Motte5	Motte	California	76.625	6.8125	19.8395	278.096	0.0733333	0.467005	0.337787	0.2227	0.220588	0.721053	0.361827	0.670924
Motte6	Motte	California	82	11.3042	27.1672	278.54	0.037037	0.802857	0.0696199	0.541314	0.0121951	0.855311	0.231289	0.42069
Motte8	Motte	California	97.75	3.125	13.8607	233.708	0.222826	0.5	0.0318602	0.357465	0.0955056	0.867647	0.38656	0.69152
Motte9	Motte	California	81	9.975	22.9719	210.847	0.00641026	0.685446	0.374178	0.412218	0.054878	0.916318	0.0687669	0.391128
Mt1	Mantagua	Chile	110.5	3.1625	23.2533	294.974	0.330049	0.774648	0.291559	0.391225	0.055	0.703125	0.479142	0.74505
Mt13	Mantagua	Chile	99.875	2.15	27.0311	315.639	0.153439	0.78125	0.642475	0.408119	0.0416667	0.72973	0.474622	0.277305
Mt14	Mantagua	Chile	109.375	1.375	15.5429	262.38	0.185366	1.38889	0.945912	0.189022	0.124378	0.310345	0.213979	0.479794
Mt15	Mantagua	Chile	NA	NA	13.1315	236.269	NA	0.478261	0.411745	0.00946567	0.0932203	NA	0.0803403	0.544302
Mt18	Mantagua	Chile	NA	1.1375	21.2094	354.571	NA	0.0666667	0.190236	0.209751	0.171171	0.652174	0.382004	0.759208
Mt3	Mantagua	Chile	106.625	1.35	12.9823	277.687	0.22	0.583333	0.0717047	0.3293	0.045	0.740741	0.344614	0.699187
Mt5	Mantagua	Chile	117.125	NA	14.1626	307.146	0.195455	NA	0.173297	0.235532	0.161905	0.651163	0.244269	0.687819
Mt6	Mantagua	Chile	125.111	2.17778	14.2103	248.624	0.248503	0.0117647	0.200282	0.484631	NA	NA	NA	NA
Mt8	Mantagua	Chile	117.167	2.2125	20.7843	285.48	0.684211	0.08	0.529465	0.712975	0.233449	0.622642	0.107171	0.252433
Mt9	Mantagua	Chile	113.111	2.22222	20.5634	243.705	0.241042	0.168831	0.026524	0.59749	NA	NA	NA	NA
NH1	NeoHaus	Chile	93.875	4.9	25.2581	314.528	0.142857	0.808	0.16113	0.44944	0.0434783	0.814634	1.45664	0.388305
NH10	NeoHaus	Chile	97	3.55	18.8084	304.083	0.183784	0.813333	0.211276	0.419687	0.0108108	0.75	0.621415	0.728352
NH13	NeoHaus	Chile	93.25	4.425	17.6388	244.081	0.0819672	0.551724	0.499111	0.141087	0.0738636	0.632353	0.226643	0.614176
NH2	NeoHaus	Chile	99.875	7.1625	22.2353	303.629	0.133333	0.165217	0.194676	0.653005	0.037234	0.839744	0.141712	0.389496
NH3	NeoHaus	Chile	91.625	8.0875	NA	NA	0.159341	0.764151	NA	NA	0.138365	0.887931	0.27127	0.642474
NH4	NeoHaus	Chile	94.5	3.075	15.8324	220.635	0.0641711	0.470588	0.204103	0.592441	0.0526316	0.512821	0.193666	0.309024
NH6	NeoHaus	Chile	94.375	6.1625	16.8181	321.823	0.143646	0.513514	0.157233	0.732805	0.0388889	0.884354	0.469464	0.692336
NH7	NeoHaus	Chile	88.625	6.1625	21.4704	320.366	0.00571429	0.558824	0.256149	0.501655	0.118343	0.835017	0.185236	0.506855
NH8	NeoHaus	Chile	91.75	NA	19.1951	273.983	0.0726257	NA	0.929848	0.283653	0.240741	0.856061	0.0819827	0.821067
NH9	NeoHaus	Chile	95	4.775	24.2894	280.514	0.0569948	0.434343	0.451986	0.609057	0.0625	0.841837	0.149284	0.242611
RIVB 1	Riverwood	California	94.25	4.375	21.7777	337.305	0.168539	0.743421	0.191076	0.510497	0.0215054	0.856115	0.309499	0.190568
RIVB 12	Riverwood	California	101.25	2.975	21.4697	393.24	0.121212	0.403226	0.362769	0.661622	0.0207254	0.637255	0.482287	0.614456
RIVB 15	Riverwood	California	97.5	3.35	15.7824	443.155	0.161111	0.76	0.227475	0.353815	0.0687831	0.736842	0.0769063	0.58146
RIVB 16	Riverwood	California	99	3.3375	18.2444	358.639	0.13089	0.747573	0.044227	0.549933	0.103825	0.789474	0.528897	0.456216
RIVB 17	Riverwood	California	103.5	2.6375	24.7141	493.484	0.155779	0.606061	0.42968	0.777416	0.0151515	0.677778	0.700408	0.756461
RIVB 2	Riverwood	California	102.875	1.7	18.1658	290.236	0.29798	0.869565	0.0567468	0.417961	0.374194	0	0.644522	0.521957
RIVB 6	Riverwood	California	103.375	2.5625	17.677	346.8	0.161616	0.255814	0.0128238	0.523416	0.156757	0.472222	0.0864371	0.627888
RIVB 7	Riverwood	California	102.5	4.0375	14.254	238.192	0.160622	0.302632	0.139984	0.499012	0.121053	0.897727	0.529075	0.442769
RIVB 8	Riverwood	California	100.667	2.30556	16.8354	201.233	0.18617	0.425234	0.40575	0.447688	NA	NA	NA	NA
RIVB 9	Riverwood	California	105.625	4.825	16.336	266.995	0.19697	0.6	0.516535	0.689633	0.157895	0.882353	0.951778	0.437336
SCA10	Santiago	Chile	95.25	3.575	17.707	333.74	0.0729167	0.728395	0.241137	0.586018	0.0681818	0.673913	0.493492	0.726413
SCA12	Santiago	Chile	94.9583	4.19167	15.0985	371.527	0.122263	0.372247	0.291879	0.602185	0.0898876	0.288462	0.0590717	0.673603
SCA16	Santiago	Chile	109.625	4.7	17.0596	293.356	0.403061	0.771084	0.249352	0.551034	0.114583	0.517241	0.127806	0.667736
SCA18	Santiago	Chile	108	3.7875	19.7262	357.55	0.336683	0.752137	0.101698	0.4369	0.145161	0.634783	0.150934	0.671052
SCA19	Santiago	Chile	101.583	4.275	22.4808	373.91	0.160959	0.439394	0.643577	0.65869	0	0.64	0.576683	0.747745
SCA20	Santiago	Chile	99.875	5.05	23.5261	321.241	0.131579	0.805195	0.117464	0.414706	0	0.75	1.49414	0.122908
SCA5	Santiago	Chile	106	2.3625	19.0867	313.693	0.195	0.723077	0.25679	0.184673	0.0552764	0.393939	0.976071	0.0683515
SCA6	Santiago	Chile	117.625	2.8	19.3389	314.275	0.0714286	0.159091	0.368897	0.38946	0.218605	0.915966	0.919691	0.239234
SCA8	Santiago	Chile	106.292	2.27917	23.9279	263.063	0.357895	0.6875	0.633106	0.297257	0.125	0.69469	1.0845	0.422803
SCA9	Santiago	Chile	103.875	5.25	16.2491	317.224	0.257732	0.689441	0.703881	0.683066	0.124324	0.597315	1.27211	0.431636
SFG1	Sierra Foothills grazed	California	108.5	NA	17.6479	468.889	0.171429	NA	0.262459	0.61729	0.123711	0.363636	0.332166	0.735771
SFG11	Sierra Foothills grazed	California	98.25	5.3	16.2801	279.896	0.248649	0.576687	0.0399811	0.627153	0.0670391	0.836364	0.371891	0.685744
SFG13	Sierra Foothills grazed	California	NA	2.825	19.6009	413.291	0.26	0.4	0.442481	0.350175	NA	0.586207	0.436051	0.709847
SFG14	Sierra Foothills grazed	California	97.625	3	19.1784	434.187	0.0894737	0.0909091	0.602187	0.745043	0.0210526	0.870229	0.207826	0.549364
SFG15	Sierra Foothills grazed	California	108.125	2.1625	14.7443	270.913	0.335	0.75	0.332056	0.62487	0.117021	0.744444	0.289007	0.0812194
SFG2	Sierra Foothills grazed	California	95.5	3.7	15.0741	316.602	0.153005	0.325301	0.334162	0.478046	0.0555556	0.680672	0.109496	0.710785
SFG3	Sierra Foothills grazed	California	104.875	4.65	16.7209	410.601	0.302083	0.454545	0.501139	0.235997	0.181319	0.783133	0.0766598	0.566527
SFG5	Sierra Foothills grazed	California	116	5.43333	13.3812	245.325	0.377358	0.639535	0.0588534	0.530536	0.12	1.38679	0.0480739	0.0356763
SFG7	Sierra Foothills grazed	California	108.25	1.8	25.0793	435.374	0.286432	0.659091	0.198892	0.486487	0.055	0.559322	0.0583953	0.663936
SFG8	Sierra Foothills grazed	California	112.375	NA	13.617	302.552	0.301435	0.88172	0.282736	0.492895	0.132653	NA	0.346329	0.68322
SGC1	Sweeney corral	California	100.375	4.275	18.6334	270.518	0.25	0.591549	0.233677	0.332982	0.0879121	0.854839	0.608613	0.732701
SGC10	Sweeney corral	California	97.75	4.2875	16.9131	271.854	0.0833333	0.26087	0.445731	0.329068	0.0989011	0.890295	0.161937	0.682824
SGC11	Sweeney corral	California	101.25	6.975	20.2895	247.433	0.185185	0.784431	0.106764	0.353763	0.100529	0.8125	0.650978	0.233222
SGC13	Sweeney corral	California	100.875	3.93333	NA	NA	0.127551	0.741007	0.0768088	0.117566	0.142857	0.68	NA	NA
SGC14	Sweeney corral	California	97.25	2.1125	31.8504	302.094	0.078534	0.75	0.621924	0.346086	0.104972	0.661017	0.563556	0.48856
SGC15	Sweeney corral	California	98.75	2.3625	23.2888	329.689	0.157068	0.442857	0.29439	0.548488	0.0322581	0.571429	0.705795	0.752157
SGC2	Sweeney corral	California	100.917	1.53333	20.3848	191.905	0.12336	0.684211	0.273158	0.391289	NA	NA	NA	NA
SGC3	Sweeney corral	California	104.125	2.5	26.1057	343.517	0.319588	0.860465	0.329727	0.446296	0.104396	0.740741	0.162456	0.399606
SGC4	Sweeney corral	California	100.75	2.4875	16.2509	225.319	0.213904	0.507692	0.109915	0.474347	0.0631579	0.756098	0.440606	0.335518
SGC6	Sweeney corral	California	102	2.45	23.2284	322.155	0.216495	0.611111	0.345894	0.560628	0.168539	0.712766	0.318069	0.803427
SR G10	Sand Ridge grassland	California	77.125	25.5125	20.0182	476.104	0.0127389	0.869061	0.219051	0.43927	0.0902778	0.681931	0.468294	0.323778
SR G11	Sand Ridge grassland	California	70.5	21.9375	24.3202	358.329	0.148387	0.573727	0.551657	0.390867	0.164062	0.704449	0.364715	0.503811
SR G14	Sand Ridge grassland	California	58.25	13.7333	NA	NA	0.181818	0.631763	0.264059	0.859617	0.0175439	0.315789	NA	NA
SR G15	Sand Ridge grassland	California	53.25	24.975	29.8704	447.954	0.265957	0.807325	0.106334	0.774029	0.00934579	0.700312	0.0995237	0.559307
SR G2	Sand Ridge grassland	California	72.5	24.0375	21.0595	373.773	0.00657895	0.786174	0.124104	0.36414	0.116438	0.621015	0.0370577	0.51972
SR G3	Sand Ridge grassland	California	59.25	24.675	31.7082	397.228	0	0.744499	0.513177	0.752469	0.0344828	0.432119	0.313579	0.582393
SR G4	Sand Ridge grassland	California	59.375	29.1375	32.9387	658.015	0.115385	0.737143	0.200624	0.708886	0.0909091	0.778917	0.313395	0.778887
SR G5	Sand Ridge grassland	California	60.5	NA	21.7019	378.866	0	0.677019	0.649942	1.47286	0.140351	NA	0.410592	0.557282
SR G6	Sand Ridge grassland	California	75.125	10.8625	24.8207	265.257	0.10596	0.587549	0.631828	0.462563	0.0192308	0.759804	0.376247	0.551403
SR G7	Sand Ridge grassland	California	51.625	18.625	34.463	366.746	0.0490196	0.423963	0.754827	0.200378	0.0980392	0.728707	0.0961008	0.65655
V?	Vallenar	Chile	70	22.025	38.5043	556.493	0.101562	0.446429	0.0630496	0.367592	0.155556	0.76862	2.17756	0.209145
V1	Vallenar	Chile	60.125	20.425	23.724	334.317	0.0689655	0.66443	0.894986	0.0912422	0.0775862	0.732274	0.331675	0.664596
V11	Vallenar	Chile	82.375	16.525	22.8351	525.342	0.152439	0.86	0.185711	0.14155	0.156627	0.532203	0.0530669	0.684065
V14	Vallenar	Chile	74.25	15.2875	21.1748	343.735	0.025641	0.713836	0.432934	0.799363	0.0428571	0.806452	0.337818	0.534442
V18	Vallenar	Chile	72	24.5875	19.1102	330.959	0.00689655	0.679012	0.232128	0.470877	0.00694444	0.752613	0.178122	0.644785
V2	Vallenar	Chile	66.25	NA	27.2367	543.996	0.0857143	NA	0.35472	0.719069	0.112903	0.54321	0.220392	0.799178
V20	Vallenar	Chile	70.125	16.725	NA	NA	0.0833333	0.497143	NA	NA	0.112583	0.707006	0.630888	0.915798
V3	Vallenar	Chile	66.625	19.825	24.2751	301.1	0.0364963	0.844991	0.397043	0.693581	0.146341	0.723822	0.145928	0.40489
V5	Vallenar	Chile	59.875	12.375	27.5883	334.536	0.0333333	0.684466	0.217313	0.21591	0.189189	0.825163	0.716684	0.553052
V6	Vallenar	Chile	69	8.7	19.1293	339.83	0.0758621	0.783251	0.117529	0.266798	0.132812	0.679412	0.17898	0.622052
