# Supplementary material for: Parallel functional differentiation of an invasive annual plant on two continents
Source: AoB Plants. 2019 Mar 7;11(2):plz010. doi: 10.1093/aobpla/plz010 (PMC6479022; doi:10.1093/aobpla/plz010)
Supplement: Supplementary_Dataset_S2 [file plz010_suppl_supplementary_dataset_s2.xlsx]

## Sheet: Sheet1
Site	region	days_to_flower_mean	stem_length_mean	SLA_mean	leaf_area_mean	d2f_plast_water	sl_plast_water	SLA_plast_water	area_plast_water	d2f_plast_nut	sl_plast_nut	SLA_plast_nut	area_plast_nut	X	had_pptmean	had_pptcv	BIO1	BIO12	BIO15	soil_pc1_mean	soil_pc1_cv	soil_pc2_mean	soil_pc2_cv	total_cover_CV	total_cover
Alcohuaz	Chile	87.2833	8.23125	20.2917	320.704	0.131372	0.612683	0.234578	0.452546	0.0981862	0.684998	0.372584	0.623974	1	155.876	50.9125	9.9	76	120	-0.548875	-1.55855	0.801132	0.409434	0.684473	0.225
Calcareous	California	105.225	3.13	17.3363	305.081	0.238747	0.536651	0.278611	0.428821	0.0788092	0.716868	0.474197	0.526845	2	672.607	41.4308	13.7	477	92	3.58924	0.247274	1.93897	0.221388	0.606527	0.275
Carrizal Bajo	Chile	72.8889	9.00156	24.4421	281.97	0.0845298	0.644324	0.33022	0.560314	0.0933367	1.12876	0.535395	0.501019	3	60.6345	63.1194	17.6	38	108	-1.39765	-0.362128	1.47344	0.351615	1.4417	0.188889
Cerro Grande	Chile	97.9208	4.92708	20.2284	352.051	0.152553	0.417442	0.299174	0.489378	0.0672767	0.754877	0.330627	0.595706	4	75.5828	69.2372	14.5	88	112	0.692917	1.45892	1.13102	0.188463	0.44276	0.475
Fray Jorge	Chile	100.513	4.35972	19.9387	268.958	0.219022	0.414606	0.187689	0.456646	0.0744882	0.781453	0.374748	0.541493	5	177.679	57.9518	13.6	150	123	0.74433	1.28547	-2.16722	-0.330633	0.197324	0.826316
Illapel	Chile	95.2792	4.56125	20.1437	280.052	0.131637	0.538488	0.283591	0.511148	0.0975949	0.731101	0.393446	0.60149	6	250.945	56.5457	16.6	184	98	0.0996294	7.59122	0.63318	0.875207	0.759555	0.12
Kearney	California	98.675	3.1575	21.0491	298.547	0.190055	0.605248	0.194832	0.470547	0.0796274	0.616081	0.482617	0.477561	7	265.776	37.4287	17	305	83	-1.80421	-0.151034	0.400542	1.00631	0.841093	0.38
Las Campanas	Chile	103.429	2.83625	21.3688	309.996	0.199039	0.582606	0.326375	0.396362	0.10359	0.752319	0.22135	0.553711	8	357.838	51.2513	13.2	391	111	-0.392918	-1.58699	-0.916105	-0.607719	0.299372	0.202564
Lindcove	California	100.438	4.86806	18.4153	386.895	0.220153	0.469736	0.293091	0.508791	0.0806832	0.751084	0.297486	0.488795	9	275.707	37.2688	17.3	358	82	0.615243	2.42508	-0.518725	-0.851663	0.405713	0.455
Mantagua	Chile	112.361	1.97344	18.2871	282.648	0.282258	0.481516	0.34832	0.356751	0.115724	0.629988	0.290768	0.555637	10	357.838	51.2513	14.2	362	110	-0.363928	-2.21732	-1.22322	-1.0853	0.485563	0.361842
McL seep	California	103.946	4.39537	17.0837	303.408	0.221207	0.500724	0.400178	0.428958	0.111001	0.676313	0.267644	0.538887	11	880.297	35.4228	14.1	803	90	3.06095	0.292141	0.717905	0.628015	0.695561	0.5325
Motte	California	81.7292	7.94542	20.7965	244.836	0.0734266	0.682495	0.184065	0.384141	0.0847494	0.827751	0.231543	0.505599	12	397.669	46.5695	16.7	391	85	-1.07833	-0.428749	-0.449486	-0.514516	0.277206	0.621795
NeoHaus	Chile	93.9875	5.36667	20.1718	287.071	0.104443	0.564411	0.340613	0.486981	0.0816856	0.785475	0.379732	0.53347	13	75.5828	69.2372	15.2	79	101	-0.743405	-0.154382	1.32484	0.193743	0	1
Riverwood	California	101.054	3.21056	18.5257	336.928	0.174089	0.571352	0.238707	0.543099	0.115543	0.661085	0.478868	0.514346	14	580.597	34.2136	16.2	475	88	-1.50698	-0.119511	-0.503551	-1.30916	1.31342	0.137179
Sand Ridge grassland	California	63.75	21.4995	26.7667	413.586	0.0885845	0.683822	0.40156	0.642508	0.0780681	0.635894	0.2755	0.559237	15	287.914	41.4243	19	214	79	-1.3591	-0.0785336	-0.132818	-1.76598	0.296249	0.73
Santiago	Chile	104.308	3.82708	19.4201	325.958	0.210952	0.612756	0.360778	0.480399	0.0941019	0.610631	0.71545	0.477148	16	377.903	49.5865	13.6	509	96	-0.591064	-0.846491	-0.187123	-2.06367	0.318714	0.705
Sierra Foothills grazed	California	105.5	3.60885	17.1324	357.763	0.252487	0.530865	0.305495	0.518849	0.0970391	0.756756	0.227589	0.542209	17	1051.23	31.5689	15.4	971	84	2.02306	0.319198	-1.66744	-0.334082	0.228599	0.735
Sweeney corral	California	100.404	3.29167	21.8828	278.276	0.175502	0.623419	0.283799	0.390051	0.100391	0.742187	0.451501	0.553502	18	186.086	54.1916	21.4	69	46	-1.15163	-0.365053	-0.142656	-1.25868	0.833161	0.108462
Vallenar	Chile	69.0625	17.3861	24.842	401.145	0.0670244	0.685951	0.321713	0.418442	0.11334	0.707078	0.497112	0.6032	19	43.0897	64.2977	15.7	54	97	-0.455083	-1.11746	0.87527	0.41739	0.564692	0.127778
